# Supplementary material for: Advances in Genomics and Postgenomics in Poultry Science: Current Achievements and Future Directions
Source: Int J Mol Sci. 2025 Aug 26;26(17):8285. doi: 10.3390/ijms26178285 (PMC12428714; doi:10.3390/ijms26178285)
Supplement: Supplementary file 1 [file ijms-26-08285-s001.zip]

Archive with 1 entries (1 files):
- Suplementary table S1.xlsx
