# Supplementary material for: Advances in Genomics and Postgenomics in Poultry Science: Current Achievements and Future Directions
Source: Int J Mol Sci. 2025 Aug 26;26(17):8285. doi: 10.3390/ijms26178285 (PMC12428714; doi:10.3390/ijms26178285)
Supplement: Supplementary file 1 [file ijms-26-08285-s001.zip › Suplementary table S1.xlsx]

## Sheet: Age at first egg_genes
31 genes are associated with this trait, with QTL/association found
· BMP15: Bone morphogenetic protein 15; evidenced by: QTL:56406; QTL:56407
· CMTM7: CKLF like MARVEL transmembrane domain containing 7; evidenced by: QTL:289417
· CMTM8: CKLF like MARVEL transmembrane domain containing 8; evidenced by: QTL:289415; QTL:289416
· COL5A2: Collagen type V alpha 2 chain; evidenced by: QTL:289388; QTL:289426
· COL9A3: Collagen type IX alpha 3 chain; evidenced by: QTL:289383; QTL:289400
· CTNNB1: Catenin beta 1; evidenced by: QTL:258381; QTL:258384; QTL:258386; QTL:258388; QTL:258390
· DRD2: Dopamine receptor D2; evidenced by: QTL:16619;
· DYNC1LI1: Dynein cytoplasmic 1 light intermediate chain 1; evidenced by: QTL:289418;
· GDF9: Growth differentiation factor 9; evidenced by: QTL:56409;
· GHRHR: Growth hormone releasing hormone receptor; evidenced by: QTL:17171;
· GNRH1: Gonadotropin-releasing hormone 1 (luteinizing-releasing hormone); evidenced by: QTL:16617;
· LDLRAD3: Low density lipoprotein receptor class A domain containing 3; evidenced by: QTL:289395;
· MPPED1: Metallophosphoesterase domain containing 1; evidenced by: QTL:289405;
· MSTN: Myostatin;evidenced by: QTL:19528;
· NCAM1: Neural cell adhesion molecule 1; evidenced by: QTL:17163;
· NKTR: Natural killer cell triggering receptor; evidenced by: QTL:289391;
· NPY: Neuropeptide Y; evidenced by: QTL:16618;
· ODC1: Ornithine decarboxylase 1; evidenced by: QTL:9274;
· PCDHA@: Protocadherin alpha cluster; evidenced by: QTL:160689;
· PDPK1: 3-phosphoinositide dependent protein kinase 1; evidenced by: QTL:289399;
· PPFIBP1: PPFIA binding protein 1; evidenced by: QTL:289402;
· PRDM1: PR/SET domain 1; evidenced by: QTL:289422;
· PRL: Prolactin; evidenced by: QTL:19564; QTL:19566; QTL:19569;
· RALGAPA1: Ral GTPase activating protein, alpha subunit 1 (catalytic); evidenced by: QTL:17153; QTL:17155; QTL:17157; QTL:17159; QTL:17161; QTL:17165;
· RBMS3: RNA binding motif single stranded interacting protein 3; evidenced by: QTL:289411;
· SCUBE1: Signal peptide, CUB domain and EGF like domain containing 1; evidenced by: QTL:289385; QTL:289386; QTL:289403; QTL:289404;
· STAT5B: Signal transducer and activator of transcription 5B;evidenced by: QTL:12393; QTL:12394; QTL:12396; QTL:16622;
· STK3: Serine/threonine kinase 3;evidenced by: QTL:289420;
· STT3B: STT3B, catalytic subunit of the oligosaccharyltransferase complex; evidenced by: QTL:289414;
· XPR1: Xenotropic and polytropic retrovirus receptor 1;evidenced by: QTL:289389; QTL:289427;
· ZNF830: Zinc finger protein 830;evidenced by: QTL:289419;

## Sheet: Average daily gain_genes
12 genes are associated with this trait, with QTL/association found
· AMY1A: Amylase, alpha 1A; hepatic;evidenced by: QTL:219834; QTL:219838; QTL:219844;
· CD38: CD38 molecule; evidenced by: QTL:160821;
· FTO: Fat mass and obesity associated; evidenced by: QTL:17002; QTL:17012; QTL:17027; QTL:17028; QTL:17048;
· GNAL: G protein subunit alpha L;evidenced by: QTL:314827;
· LAP3: Leucine aminopeptidase 3;evidenced by: QTL:160804;
· LCORL: Ligand dependent nuclear receptor corepressor like;evidenced by: QTL:160802; QTL:160803;
· LDB2: LIM domain binding 2;evidenced by: QTL:160807; QTL:160808; QTL:160809; QTL:160810; QTL:160811; QTL:160812;
· MRC2: Mannose receptor C type 2;evidenced by: QTL:194987; QTL:194988; QTL:194989; QTL:194990;
· PRKG2: Protein kinase, cGMP-dependent, type II;evidenced by: QTL:258068;
· SLIT2: Slit guidance ligand 2;evidenced by: QTL:160797; QTL:160798; QTL:160799; QTL:160800;
· TAPT1: Transmembrane anterior posterior transformation 1;evidenced by: QTL:160818;
· TGFB3: Transforming growth factor, beta 3;evidenced by: QTL:9528; QTL:9529; QTL:9530; QTL:9531;

## Sheet: Body weight_genes
124 genes are associated with this trait, with QTL/association found
· ADAM23: ADAM metallopeptidase domain 23;evidenced by: QTL:256985;
· ADIPOR2: Adiponectin receptor 2;evidenced by: QTL:167285;
· AGRP: Agouti related protein homolog (mouse);evidenced by: QTL:16639;
· APOB: Apolipoprotein B (including Ag(x) antigen);evidenced by: QTL:10413; QTL:10414; QTL:10415; QTL:10416; QTL:10417; QTL:10418;
· APOV1: Apovitellenin 1;evidenced by: QTL:12362; QTL:12363; QTL:12364; QTL:12365;
· APP: Amyloid beta (A4) precursor protein;evidenced by: QTL:1847; QTL:1848; QTL:1849; QTL:6814; QTL:6815; QTL:6816; QTL:6817; QTL:6819; QTL:6821; QTL:6823; QTL:6824; QTL:6825; QTL:9673; QTL:1932; QTL:3356; QTL:2026; QTL:3339; QTL:2072; QTL:2269;
· ASB15: Ankyrin repeat and SOCS box containing 15;evidenced by: QTL:106153; QTL:106159; QTL:106160; QTL:106161; QTL:106162;
· ASB9: Ankyrin repeat and SOCS box containing 9;evidenced by: QTL:277291; QTL:277292; QTL:277293; QTL:277294; QTL:277295;
· ATP6V1C2: ATPase, H+ transporting, lysosomal 42kDa, V1 subunit C2;evidenced by: QTL:65698;
· BF2: Major histocompatibility complex class I antigen BF2;evidenced by: QTL:12346; QTL:12347; QTL:12348;
· BMPER: BMP binding endothelial regulator;evidenced by: QTL:256976;
· BTRC: Beta-transducin repeat containing E3 ubiquitin protein ligase;evidenced by: QTL:65724;
· CAB39L: Calcium binding protein 39 like;evidenced by: QTL:302580; QTL:302581; QTL:302582; QTL:302583; QTL:302584; QTL:302585; QTL:302586; QTL:302587; QTL:302588; QTL:302589; QTL:302590; QTL:302591; QTL:302592; QTL:302593; QTL:302596; QTL:302597; QTL:302599; QTL:302600; QTL:302601; QTL:302603; QTL:307313; QTL:307314; QTL:307315; QTL:307317;
· CACNA1E: Calcium channel, voltage-dependent, R type, alpha 1E subunit;evidenced by: QTL:65716;
· CACNA1H: Calcium voltage-gated channel subunit alpha1 H;evidenced by: QTL:167276; QTL:167281;
· CAPN1: Calpain 1, (mu/I) large subunit; evidenced by: QTL:24377; QTL:24378; QTL:24379;
· CCKAR: Cholecystokinin A receptor; evidenced by: QTL:238219; QTL:238220; QTL:238221; QTL:238222; QTL:238223; QTL:238224; QTL:238225; QTL:238226; QTL:238227; QTL:238228; QTL:238229;
· CDC42BPA: CDC42 binding protein kinase alpha (DMPK-like); evidenced by: QTL:65705;
· CFAP99: Cilia and flagella associated protein 99; evidenced by: QTL:65694;
· CHP1: Calcineurin-like EF hand protein 1;evidenced by: QTL:19329;
· CHRM3: Cholinergic receptor muscarinic 3;evidenced by: QTL:256977;
· CPEB4: Cytoplasmic polyadenylation element binding protein 4; evidenced by: QTL:2314; QTL:2315;
· DAAM1: Dishevelled associated activator of morphogenesis 1; evidenced by: QTL:19342;
· EVC: Ellis van Creveld protein; evidenced by: QTL:65722;
· FABP3: Fatty acid binding protein 3, muscle and heart (mammary-derived growth inhibitor);evidenced by: QTL:13419;
· FAM184B: Family with sequence similarity 184, member B;evidenced by: QTL:64510; QTL:64511; QTL:65696; QTL:65700; QTL:65703; QTL:65706;
· FBXL5: F-box and leucine-rich repeat protein 5; evidenced by: QTL:62154;
· FRYL: FRY-like; evidenced by: QTL:65710;
· FTO: Fat mass and obesity associated; evidenced by: QTL:16999; QTL:17000; QTL:17001; QTL:17004; QTL:17005; QTL:17006; QTL:17011; QTL:17017; QTL:17018; QTL:17019; QTL:17022; QTL:17025; QTL:17026; QTL:17036; QTL:17037; QTL:17046; QTL:17047;
· GATA4: GATA binding protein 4; evidenced by: QTL:256978;
· GDF9: Growth differentiation factor 9; evidenced by: QTL:56410; QTL:56411;
· GHRHR: Growth hormone releasing hormone receptor; evidenced by: QTL:17166; QTL:17167; QTL:17168; QTL:17169; QTL:17170; QTL:17172;
· GHRL: Ghrelin/obestatin prepropeptide; evidenced by: QTL:193692; QTL:193708;
· GHSR: Growth hormone secretagogue receptor; evidenced by: QTL:193699; QTL:193701;
· GLI3: GLI family zinc finger 3; evidenced by: QTL:256981; QTL:65692; QTL:65697;
· GPATCH1: G-patch domain containing 1; evidenced by: QTL:238791;
· GPR158: G protein-coupled receptor 158;evidenced by: QTL:65699;
· GRIK1: Glutamate receptor, ionotropic, kainate 1;evidenced by: QTL:65695;
· HMGA2: High mobility group AT-hook 2;evidenced by: QTL:15323; QTL:15324; QTL:15325; QTL:15326; QTL:15327; QTL:15328; QTL:15329; QTL:15330; QTL:15331; QTL:15332; QTL:15333; QTL:15334; QTL:15335; QTL:15336; QTL:15337; QTL:15338; QTL:15339;
· HMGCR: 3-hydroxy-3-methylglutaryl-CoA reductase;evidenced by: QTL:19573; QTL:19574; QTL:19575; QTL:19576; QTL:19583; QTL:19584; QTL:19585; QTL:19586;
· IGF1: Insulin-like growth factor 1 (somatomedin C);evidenced by: QTL:124162; QTL:124163; QTL:124164; QTL:124165; QTL:124166; QTL:124167; QTL:19671; QTL:13618; QTL:13619; QTL:13620;
· IGF1R: Insulin like growth factor 1 receptor; evidenced by: QTL:193702; QTL:193703; QTL:193705; QTL:193706; QTL:193710; QTL:193711;
· IGF2: Insulin-like growth factor 2 (somatomedin A); evidenced by: QTL:13616;
· IGF2BP1: Insulin like growth factor 2 mRNA binding protein 1;evidenced by: QTL:221852; QTL:221853; QTL:221854; QTL:221855; QTL:221856; QTL:221857; QTL:221858;
· IGFBP1: Insulin-like growth factor binding protein 1; evidenced by: QTL:12390;
· IGFBP3: Insulin-like growth factor binding protein 3;evidenced by: QTL:12391; QTL:12392;
· JUP: Junction plakoglobin; evidenced by: QTL:256982; QTL:256984;
· KCNIP4: Kv channel interacting protein 4; evidenced by: QTL:302626; QTL:302627; QTL:302634; QTL:302635; QTL:302636; QTL:302646; QTL:302647; QTL:302648; QTL:302649; QTL:302653; QTL:302654; QTL:302655; QTL:302656; QTL:302660; QTL:302661; QTL:302669; QTL:302670; QTL:302671; QTL:302672; QTL:302676; QTL:302679; QTL:302680; QTL:302687; QTL:302688; QTL:302689; QTL:302690; QTL:302691; QTL:302696; QTL:3…
· KDM5A: Lysine (K)-specific demethylase 5A; evidenced by: QTL:19675;
· KLF15: Kruppel-like factor 15; evidenced by: QTL:56982; QTL:56983; QTL:56984; QTL:56985; QTL:56986; QTL:56987;
· KPNA3: Karyopherin subunit alpha 3; evidenced by: QTL:303384; QTL:303386; QTL:303392; QTL:303395; QTL:303396; QTL:303397; QTL:303398; QTL:303405; QTL:303406; QTL:303408; QTL:303409; QTL:303410;
· LAP3: Leucine aminopeptidase 3; evidenced by: QTL:303414; QTL:303415; QTL:303416; QTL:303417; QTL:303430; QTL:303431; QTL:303432; QTL:303437; QTL:303440; QTL:303441; QTL:303444; QTL:303447; QTL:303448; QTL:303449; QTL:303452; QTL:303453; QTL:303457; QTL:303460; QTL:303461; QTL:303464; QTL:303465; QTL:303469; QTL:307307; QTL:307319; QTL:307320;
· LCORL: Ligand dependent nuclear receptor corepressor like; evidenced by: QTL:303471; QTL:303472; QTL:303473; QTL:303474; QTL:303479; QTL:303480; QTL:303481; QTL:303486; QTL:303487; QTL:303488; QTL:303493; QTL:303494; QTL:303495; QTL:303496; QTL:303501; QTL:303502; QTL:303503; QTL:303504; QTL:303505; QTL:303510; QTL:303511; QTL:303512; QTL:303513; QTL:303514; QTL:303519; QTL:303520; QTL:303521; …
· LDB2: LIM domain binding 2; evidenced by: QTL:286921; QTL:303706; QTL:303707; QTL:303710; QTL:303713; QTL:303714; QTL:303715; QTL:303724; QTL:303725; QTL:303726; QTL:303727; QTL:303730; QTL:303733; QTL:303734; QTL:303738; QTL:303742; QTL:303743; QTL:303744; QTL:303745; QTL:303749; QTL:303750; QTL:303751; QTL:303752; QTL:303757; QTL:303758; QTL:303759; QTL:303762; QTL:303763; QTL:303764; QTL:303…
· LEPR: Leptin receptor; evidenced by: QTL:216441; QTL:216442;
· LPIN2: Lipin 2; evidenced by: QTL:56399; QTL:56404;
· LRP5: Low density lipoprotein receptor-related protein 5; evidenced by: QTL:19214;
· MAGI3: Membrane associated guanylate kinase, WW and PDZ domain containing 3; evidenced by: QTL:256986;
· MAPK3: Mitogen-activated protein kinase 3;evidenced by: QTL:2284; QTL:2285;
· MAPK9: Mitogen-activated protein kinase 9; evidenced by: QTL:19249;
· ME3: Malic enzyme 3; evidenced by: QTL:160881; QTL:160882; QTL:160883;
· MEF2A: Myocyte enhancer factor 2A;evidenced by: QTL:13442; QTL:13447;
· MIR1606: MicroRNA mir-1606; evidenced by: QTL:65337;
· MIR1657: MicroRNA 1657; evidenced by: QTL:24329; QTL:24330; QTL:24331; QTL:24332; QTL:24333;
· MIR1658: MicroRNA 1658; evidenced by: QTL:161551; QTL:161552; QTL:161553; QTL:161554;
· MIR1666: MicroRNA mir-1666;evidenced by: QTL:56205;
· MLF2: Myeloid leukemia factor 2;evidenced by: QTL:13428; QTL:13429; QTL:13430; QTL:13431; QTL:13432; QTL:13433; QTL:13434; QTL:13435;
· MPHOSPH6: M-phase phosphoprotein 6;evidenced by: QTL:238792;
· MRM1: Mitochondrial rRNA methyltransferase 1;evidenced by: QTL:238793;
· MSTN: Myostatin;evidenced by: QTL:15685; QTL:15686; QTL:15687; QTL:15688; QTL:15689; QTL:15690; QTL:15691; QTL:19530;
· MX1: Myxovirus (influenza virus) resistance 1, interferon-inducible protein p78 (mouse); evidenced by: QTL:12356;
· NF1: Neurofibromin 1; evidenced by: QTL:65726;
· NGFR: Nerve growth factor receptor;evidenced by: QTL:221859;
· NLK: Nemo-like kinase; evidenced by: QTL:65723; QTL:65728;
· NPY: Neuropeptide Y;evidenced by: QTL:19527;
· ODC1: Ornithine decarboxylase 1; evidenced by: QTL:9275;
· PBX1: PBX homeobox 1; evidenced by: QTL:238790;
· PHF11: PHD finger protein 11;evidenced by: QTL:306113; QTL:306114; QTL:306115; QTL:306116; QTL:306119; QTL:306120; QTL:306121; QTL:306122; QTL:306123; QTL:306124; QTL:306125; QTL:306126; QTL:306127; QTL:306128; QTL:306130; QTL:306131; QTL:306132; QTL:306133; QTL:306134; QTL:306135; QTL:306136; QTL:306139; QTL:306140; QTL:306142; QTL:306143; QTL:306144; QTL:306145; QTL:306146; QTL:306147; QTL:30…
· PIEZO2: Piezo type mechanosensitive ion channel component 2;evidenced by: QTL:314819;
· PNPLA2: Patatin-like phospholipase domain containing 2;evidenced by: QTL:13605; QTL:13606; QTL:13607; QTL:13608; QTL:13609; QTL:13610; QTL:13611; QTL:13612; QTL:13613;
· PNPLA3: Patatin-like phospholipase domain containing 3; evidenced by: QTL:19541; QTL:19542; QTL:19543; QTL:19544; QTL:19545; QTL:19549; QTL:19553; QTL:19554; QTL:19555; QTL:19556; QTL:19560;
· POMC: Proopiomelanocortin; evidenced by: QTL:16637;
· POPDC2: Popeye domain containing 2; evidenced by: QTL:256980;
· POU1F1: POU class 1 homeobox 1; evidenced by: QTL:165754; QTL:165757; QTL:165759; QTL:19458; QTL:19464;
· PRDM16: PR domain containing 16;evidenced by: QTL:17251; QTL:17252; QTL:17253; QTL:17254; QTL:17255; QTL:17256; QTL:17257; QTL:17258;
· PRKAB1: Protein kinase, AMP-activated, beta 1 non-catalytic subunit; evidenced by: QTL:101392; QTL:101396;
· PRKAG2: Protein kinase, AMP-activated, gamma 2 non-catalytic subunit; evidenced by: QTL:101401;
· PRKAG3: Protein kinase, AMP-activated, gamma 3 non-catalytic subunit; evidenced by: QTL:101402; QTL:101403;
· PRKG2: Protein kinase, cGMP-dependent, type II; evidenced by: QTL:258066;
· PTPRG: Protein tyrosine phosphatase, receptor type G; evidenced by: QTL:167275; QTL:167279;
· PTPRU: Protein tyrosine phosphatase, receptor type, U;evidenced by: QTL:65714;
· RAC1: Ras-related C3 botulinum toxin substrate 1 (rho family, small GTP binding protein Rac1); evidenced by: QTL:19237;
· RB1: Retinoblastoma 1; evidenced by: QTL:16642; QTL:16643; QTL:16644; QTL:16645; QTL:16646; QTL:16647; QTL:16648; QTL:16649; QTL:16650; QTL:16667; QTL:16668; QTL:16669; QTL:16670; QTL:16671; QTL:16672; QTL:16673; QTL:16674; QTL:16675; QTL:306194; QTL:306195; QTL:306196; QTL:306197;
· RBBP5: Retinoblastoma binding protein 5; evidenced by: QTL:65693;
· RBPJ: Recombination signal binding protein for immunoglobulin kappa J region; evidenced by: QTL:193593;
· RCBTB2: RCC1 and BTB domain containing protein 2; evidenced by: QTL:306198; QTL:306199; QTL:306200; QTL:306201; QTL:306202; QTL:306203; QTL:306204; QTL:306205; QTL:306206;
· RNASEH2B: Ribonuclease H2 subunit B; evidenced by: QTL:306207; QTL:306208; QTL:306209; QTL:306210;
· ROCK1: Rho-associated, coiled-coil containing protein kinase 1; evidenced by: QTL:19358; QTL:19363; QTL:19367;
· RSPO1: R-spondin 1; evidenced by: QTL:167283;
· RUNX2: Runt related transcription factor 2;evidenced by: QTL:137385;
· SERPINB6: Serpin peptidase inhibitor, clade B (ovalbumin), member 6; evidenced by: QTL:296652;
· SETDB2: SET domain bifurcated 2; evidenced by: QTL:306211; QTL:306212; QTL:306213; QTL:306215; QTL:306216; QTL:306217; QTL:306218; QTL:306219; QTL:306222; QTL:306223; QTL:306224; QTL:306225; QTL:306226; QTL:306227; QTL:306231; QTL:306232; QTL:306233; QTL:307306; QTL:311659; QTL:311660; QTL:311661;
· SGSM2: Small G protein signaling modulator 2; evidenced by: QTL:65719;
· SLC47A2: Solute carrier family 47 member 2; evidenced by: QTL:256979;
· SLIT2: Slit guidance ligand 2; evidenced by: QTL:306234; QTL:306235; QTL:306236; QTL:306237; QTL:306238; QTL:306245; QTL:306246; QTL:306247; QTL:306248; QTL:306249; QTL:306255; QTL:306256; QTL:306257; QTL:306258; QTL:306265; QTL:306266; QTL:306267; QTL:306268; QTL:306269; QTL:306272; QTL:306273; QTL:306274; QTL:306277; QTL:306279; QTL:306280; QTL:306281; QTL:306282; QTL:306283; QTL:306289; QTL:…
· SOX5: SRY-box 5; evidenced by: QTL:167282;
· SPRYD7: SPRY domain containing 7;evidenced by: QTL:307284; QTL:307287; QTL:307288; QTL:307289;
· SREBF2: Sterol regulatory element binding transcription factor 2; evidenced by: QTL:122519;
· STAT5B: Signal transducer and activator of transcription 5B; evidenced by: QTL:12395; QTL:16623; QTL:16624;
· TGFB2: Transforming growth factor, beta 2; evidenced by: QTL:13578; QTL:13579; QTL:13580; QTL:13581; QTL:13582; QTL:13583;
· TGFB3: Transforming growth factor, beta 3; evidenced by: QTL:9526; QTL:9527;
· THRSP: Thyroid hormone responsive; evidenced by: QTL:12375; QTL:12376; QTL:12377; QTL:12378; QTL:12379; QTL:12380; QTL:12381; QTL:12382; QTL:12383; QTL:12384; QTL:12385; QTL:12386; QTL:12387; QTL:13584; QTL:13585; QTL:13589; QTL:13590; QTL:13593; QTL:315066; QTL:315069; QTL:315070;
· TNFRSF11B: Tumor necrosis factor receptor superfamily, member 11b; evidenced by: QTL:35267;
· TNFSF11: Tumor necrosis factor superfamily member 11;evidenced by: QTL:137391;
· TPO: Thyroid peroxidase; evidenced by: QTL:19604; QTL:19605; QTL:19616;
· TRIM27.2: Tripartite motif containing 27.2;evidenced by: QTL:218615;
· TRIM39: Tripartite motif containing 39; evidenced by: QTL:218614; QTL:218626;
· UCP3: Uncoupling protein 3;evidenced by: QTL:161375; QTL:161377; QTL:161380;
· VIPR2: Vasoactive intestinal peptide receptor 2; evidenced by: QTL:256983;
· WDFY2: WD repeat and FYVE domain containing 2; evidenced by: QTL:307293; QTL:307294; QTL:307295; QTL:307296; QTL:307297; QTL:307298; QTL:307299; QTL:307300; QTL:307301; QTL:307302; QTL:307303; QTL:307304; QTL:307305;
· WNT11: Wingless-type MMTV integration site family, member 11; evidenced by: QTL:19260;
· WNT2B: Wingless-type MMTV integration site family, member 2B; evidenced by: QTL:19268;
· WNT3A: Wingless-type MMTV integration site family, member 3A; evidenced by: QTL:19279;
· WNT9A: Wingless-type MMTV integration site family, member 9A; evidenced by: QTL:19319;

## Sheet: Body weight gain_genes
9 genes are associated with this trait, with QTL/association found
· GHRL: Ghrelin/obestatin prepropeptide; evidenced by: QTL:193693;
· GHSR: Growth hormone secretagogue receptor;evidenced by: QTL:193697;
· HTR2A: 5-hydroxytryptamine receptor 2A; evidenced by: QTL:288030;
· POU1F1: POU class 1 homeobox 1; evidenced by: QTL:165752; QTL:165755;
· PRKAB1: Protein kinase, AMP-activated, beta 1 non-catalytic subunit; evidenced by: QTL:101406; QTL:101407; QTL:101408;
· RUNX2: Runt related transcription factor 2; evidenced by: QTL:138385;
· THRSP: Thyroid hormone responsive; evidenced by: QTL:315067; QTL:315068; QTL:315071;
· TNFSF11: Tumor necrosis factor superfamily member 11; evidenced by: QTL:138386;
UCP3: Uncoupling protein 3;evidenced by: QTL:161373; QTL:161376

## Sheet: Breast muscle_genes
Breast muscle percentage
15 genes are associated with this trait, with QTL/association found
· APOV1: Apovitellenin 14; evidenced by: QTL:12373;
· CCND1: Cyclin D1;evidenced by: QTL:19211;
· CSNK2A2: Casein kinase 2, alpha prime polypeptide;evidenced by: QTL:19341;
· DAAM1: Dishevelled associated activator of morphogenesis 1;evidenced by: QTL:19354;
· LEF1: Lymphoid enhancer-binding factor 1; evidenced by: QTL:19220;
· MEST: Mesoderm specific transcript; evidenced by: QTL:19334;
· P3H2: Prolyl 3-hydroxylase 2; evidenced by: QTL:221831;
· PLIN1: Perilipin 1; evidenced by: QTL:57547; QTL:57551;
· RHOA: Ras homolog gene family, member A; evidenced by: QTL:19232;
· SFRP1: Secreted frizzled-related protein 1; evidenced by: QTL:19257;
· TCF7: Transcription factor 7 (T-cell specific, HMG-box); evidenced by: QTL:19222;
· TGFB3: Transforming growth factor, beta 3; evidenced by: QTL:9544;
· WNT3A: Wingless-type MMTV integration site family, member 3A; evidenced by: QTL:19275; QTL:19278;
· WNT4: Wingless-type MMTV integration site family, member 4; evidenced by: QTL:19300;
WNT5B: Wingless-type MMTV integration site family, member 5B;evidenced by: QTL:19302
Breast muscle weight
25 genes are associated with this trait, with QTL/association found
· APOV1: Apovitellenin 1;evidenced by: QTL:12371;
· APP: Amyloid beta (A4) precursor protein;evidenced by: QTL:1846;
· ASB15: Ankyrin repeat and SOCS box containing 15;evidenced by: QTL:106167;
· CHP1: Calcineurin-like EF hand protein 1;evidenced by: QTL:19333;
· CSNK2A2: Casein kinase 2, alpha prime polypeptide;evidenced by: QTL:19340;
· DAAM1: Dishevelled associated activator of morphogenesis 1;evidenced by: QTL:19347; QTL:19351;
· KLF15: Kruppel-like factor 15;evidenced by: QTL:57003;
· LRP5: Low density lipoprotein receptor-related protein 5;evidenced by: QTL:19217;
· MAPK9: Mitogen-activated protein kinase 9;evidenced by: QTL:19253;
· MEF2A: Myocyte enhancer factor 2A;evidenced by: QTL:13449;
· MIR1606: MicroRNA mir-1606;evidenced by: QTL:65343;
· MIR1666: MicroRNA mir-1666;evidenced by: QTL:56202;
· NCOA7: Nuclear receptor coactivator 7;evidenced by: QTL:24413;
· POU1F1: POU class 1 homeobox 1;evidenced by: QTL:19462;
· PRKG2: Protein kinase, cGMP-dependent, type II;evidenced by: QTL:258064;
· RHOA: Ras homolog gene family, member A;evidenced by: QTL:19227; QTL:19231;
· SERPINB6: Serpin peptidase inhibitor, clade B (ovalbumin), member 6;evidenced by: QTL:296655; QTL:296660; QTL:296666; QTL:296667; QTL:296668; QTL:296669; QTL:296670; QTL:296671;
· SREBF2: Sterol regulatory element binding transcription factor 2;evidenced by: QTL:122523;
· TGFB3: Transforming growth factor, beta 3;evidenced by: QTL:9541;
· TPO: Thyroid peroxidase;evidenced by: QTL:19610;
· WNT3A: Wingless-type MMTV integration site family, member 3A;evidenced by: QTL:19283; QTL:19292;
· WNT4: Wingless-type MMTV integration site family, member 4;evidenced by: QTL:19299;
· WNT5B: Wingless-type MMTV integration site family, member 5B;evidenced by: QTL:19301;
· WNT7A: Wingless-type MMTV integration site family, member 7A;evidenced by: QTL:19305; QTL:19307;
· WNT9A: Wingless-type MMTV integration site family, member 9A;evidenced by: QTL:19317;
Breast weight
1 gene are associated with this trait, with QTL/association found
CAPN1: Calpain 1, (mu/I) large subunit; evidenced by: QTL:24381

## Sheet: Dressing_genes
Dressing percentage
2 genes are associated with this trait, with QTL/association found
· MEF2A: Myocyte enhancer factor 2A; evidenced by: QTL:13452; QTL:13453;
· PLIN1: Perilipin 1; evidenced by: QTL:57550;
Drip loss
3 genes are associated with this trait, with QTL/association found
· AGRP: Agouti related protein homolog (mouse); evidenced by: QTL:16641;
· FTO: Fat mass and obesity associated; evidenced by: QTL:17034; QTL:17035; QTL:17040; QTL:17042; QTL:17043; QTL:17045;
· PHKG1: Phosphorylase kinase catalytic subunit gamma 1; evidenced by: QTL:255120; QTL:255121; QTL:255126; QTL:255127

## Sheet: Egg number_genes
Egg number
79 genes are associated with this trait, with QTL/association found
· ABLIM1: Actin binding LIM protein 1; evidenced by: QTL:289457
· ACE: Angiotensin I converting enzyme; evidenced by: QTL:261791
· ACOT9: Acyl-CoA thioesterase 9; evidenced by: QTL:177395
· ADAMTS12: ADAM metallopeptidase with thrombospondin type 1 motif 12; evidenced by: QTL:258551
· ADGRG2: Adhesion G protein-coupled receptor G2; evidenced by: QTL:289508
· BACH2: BTB domain and CNC homolog 2; evidenced by: QTL:289461
· BANK1: B-cell scaffold protein with ankyrin repeats 1; evidenced by: QTL:289467
· BMP15: Bone morphogenetic protein 15; evidenced by: QTL:56408
· BPGM: Bisphosphoglycerate mutase; evidenced by: QTL:258622
· CABIN1: Calcineurin binding protein 1; evidenced by: QTL:258635
· CACNA2D3: Calcium voltage-gated channel auxiliary subunit alpha2delta 3; evidenced by: QTL:289498; QTL:289499; QTL:289500
· CADM1: Cell adhesion molecule 1; evidenced by: QTL:289529
· CALML4: Calmodulin like 4; evidenced by: QTL:258634
· CAMSAP3: Calmodulin regulated spectrin associated protein family member 3; evidenced by: QTL:289470
· CDH13: Cadherin 13; evidenced by: QTL:258616; QTL:258617
· CORIN: Corin, serine peptidase; evidenced by: QTL:258597; QTL:258598
· CTNNB1: Catenin beta 1; evidenced by: QTL:258382; QTL:258383; QTL:258385; QTL:258387; QTL:258389; QTL:258391
· DNAJB14: DnaJ heat shock protein family (Hsp40) member B14; evidenced by: QTL:289462; QTL:289530
· DYNC2H1: Dynein cytoplasmic 2 heavy chain 1; evidenced by: QTL:286904
· ERC2: ELKS/RAB6-interacting/CAST family member 2; evidenced by: QTL:289501; QTL:289502
· FAM120C: Family with sequence similarity 120C; evidenced by: QTL:289495; QTL:289496
· FAM149A: Family with sequence similarity 149 member A; evidenced by: QTL:289468
· FARSB: Phenylalanyl-tRNA synthetase, beta subunit; evidenced by: QTL:64485
· FASTKD1: FAST kinase domains 1; evidenced by: QTL:258625
· FILIP1: Filamin A interacting protein 1; evidenced by: QTL:286885
· FOXL2: Forkhead box L2; evidenced by: QTL:36291; QTL:36292; QTL:36293; QTL:36294
· FRMPD4: FERM and PDZ domain containing 4; evidenced by: QTL:289507
· FSHR: Follicle stimulating hormone receptor; evidenced by: QTL:15365; QTL:15366; QTL:15367; QTL:15368; QTL:15369; QTL:15370; QTL:15371
· GABRQ: Gamma-aminobutyric acid (GABA) A receptor, theta; evidenced by: QTL:289513
· GDF9: Growth differentiation factor 9; evidenced by: QTL:36296; QTL:36297; QTL:36298; QTL:36299; QTL:56412
· GHRHR: Growth hormone releasing hormone receptor; evidenced by: QTL:17173; QTL:17174; QTL:17175; QTL:17176; QTL:17177
· GNAS: GNAS complex locus; evidenced by: QTL:180084
· GNRH1: Gonadotropin-releasing hormone 1 (luteinizing-releasing hormone); evidenced by: QTL:15374
· GNRHR: Gonadotropin-releasing hormone receptor; evidenced by: QTL:19525
· GTF2A1: General transcription factor IIA, 1, 19/37kDa; evidenced by: QTL:64479; QTL:64480; QTL:64494; QTL:64495; QTL:64497
· HAVCR1: Hepatitis A virus cellular receptor 1; evidenced by: QTL:289504
· HEATR5B: HEAT repeat containing 5B; evidenced by: QTL:289509; QTL:289510; QTL:289511
· HMGCS1: 3-hydroxy-3-methylglutaryl-CoA synthase 1; evidenced by: QTL:258594; QTL:258595
· IGDCC4: Immunoglobulin superfamily DCC subclass member 4; evidenced by: QTL:258602
· KIAA1549: KIAA1549; evidenced by: QTL:64486
· LARP1: La ribonucleoprotein domain family member 1; evidenced by: QTL:289505
· LSAMP: Limbic system-associated membrane protein; evidenced by: QTL:289459
· LY75: Lymphocyte antigen 75; evidenced by: QTL:258608
· MAP2K5: Mitogen-activated protein kinase kinase 5; evidenced by: QTL:258633
· MED23: Mediator complex subunit 23; evidenced by: QTL:258615
· MSTN: Myostatin; evidenced by: QTL:19529
· NAMPTP1: Nicotinamide phosphoribosyltransferase pseudogene 1; evidenced by: QTL:258609
· NCAM1: Neural cell adhesion molecule 1; evidenced by: QTL:17162
· NEO1: Neogenin 1; evidenced by: QTL:286859; QTL:286866; QTL:286876; QTL:286877; QTL:286887; QTL:286891; QTL:286895; QTL:286896; QTL:286898; QTL:286908; QTL:286910; QTL:286913; QTL:286914; QTL:286915; QTL:286916
· NF2: Neurofibromin 2; evidenced by: QTL:289528
· NPAS3: Neuronal PAS domain protein 3; evidenced by: QTL:258630
· NPTN: Neuroplastin; evidenced by: QTL:286897; QTL:286919
· NR3C2: Nuclear receptor subfamily 3 group C member 2; evidenced by: QTL:258607
· NUP210: Nucleoporin 210; evidenced by: QTL:289479; QTL:289480
· PCDHA@: Protocadherin alpha cluster; evidenced by: QTL:160688
· PHF2: PHD finger protein 2; evidenced by: QTL:289491; QTL:289492; QTL:289493; QTL:289494; QTL:289534; QTL:289535
· POLA1: DNA polymerase alpha 1, catalytic subunit; evidenced by: QTL:177382; QTL:177383; QTL:177384; QTL:177385; QTL:177386; QTL:177387; QTL:177388; QTL:177389; QTL:177390
· PRKAA1: Protein kinase AMP-activated catalytic subunit alpha 1; evidenced by: QTL:258591
· PRL: Prolactin; evidenced by: QTL:15678; QTL:15679; QTL:19565; QTL:19567; QTL:19568
· PTPRF: Protein tyrosine phosphatase, receptor type F; evidenced by: QTL:289524; QTL:289525
· RALGAPA1: Ral GTPase activating protein, alpha subunit 1 (catalytic); evidenced by: QTL:17152; QTL:17154; QTL:17156; QTL:17158; QTL:17160; QTL:17164
· RANBP3L: RAN binding protein 3 like; evidenced by: QTL:258561; QTL:258636
· SLC12A5: Solute carrier family 12 (potassium/chloride transporter), member 5; evidenced by: QTL:180089
· SLC1A3: Solute carrier family 1 member 3; evidenced by: QTL:258566; QTL:258567
· SLMAP: Sarcolemma associated protein; evidenced by: QTL:258621
· SOX5: SRY-box 5; evidenced by: QTL:288031
· STON2: Stonin 2; evidenced by: QTL:64481; QTL:64482; QTL:64483; QTL:64484; QTL:64499; QTL:64500; QTL:64501; QTL:64502
· STX16: Syntaxin 16; evidenced by: QTL:180085
· SUSD3: Sushi domain containing 3; evidenced by: QTL:289497
· TAF5: TATA-box binding protein associated factor 5; evidenced by: QTL:289543
· THY1: Thy-1 cell surface antigen; evidenced by: QTL:258550
· USMG5: Up-regulated during skeletal muscle growth 5 homolog (mouse); evidenced by: QTL:289523
· VAPB: VAMP associated protein B and C; evidenced by: QTL:180086; QTL:180087; QTL:180088
· VIP: Vasoactive intestinal peptide; evidenced by: QTL:13600; QTL:13602
· VIPR1: Vasoactive intestinal peptide receptor 1; evidenced by: QTL:15375; QTL:15376
· VKORC1L1: Vitamin K epoxide reductase complex subunit 1 like 1; evidenced by: QTL:286920
· VTG2: Vitellogenin 2; evidenced by: QTL:289526; QTL:289544
· WDR70: WD repeat domain 70; evidenced by: QTL:258575; QTL:258576
· ZFYVE28A: Zinc finger FYVE-type containing 28A; evidenced by: QTL:286886

## Sheet: Egg production rate_genes
Egg production rate
4 genes are associated with this trait, with QTL/association found
· APP: Amyloid beta (A4) precursor protein; evidenced by: QTL:9674;
· RAPGEF6: Rap guanine nucleotide exchange factor 6;evidenced by: QTL:172762; QTL:172763; QTL:172764; QTL:172765;
· RARRES1: Retinoic acid receptor responder (tazarotene induced) 1;evidenced by: QTL:13455; QTL:13456; QTL:19482;
TMEM266: Transmembrane protein 266;evidenced by: QTL:289451
Egg weight
15 genes are associated with this trait, with QTL/association found
· APP: Amyloid beta (A4) precursor protein; evidenced by: QTL:1878; QTL:2018; QTL:2021; QTL:3340; QTL:2212;
· BMP15: Bone morphogenetic protein 15;evidenced by: QTL:95741; QTL:95742;
· FOXL2: Forkhead box L2; evidenced by: QTL:36295;
· FSHR: Follicle stimulating hormone receptor;evidenced by: QTL:15372; QTL:15373;
· GDF9: Growth differentiation factor 9;evidenced by: QTL:36300;
· GNRHR: Gonadotropin-releasing hormone receptor;evidenced by: QTL:19526;
· GRM8: Glutamate metabotropic receptor 8;evidenced by: QTL:286922;
· LRP2: Low density lipoprotein receptor-related protein 2;evidenced by: QTL:16734;
· PRL: Prolactin;evidenced by: QTL:15680; QTL:16693; QTL:16695; QTL:16697;
· RARRES1: Retinoic acid receptor responder (tazarotene induced) 1; evidenced by: QTL:12696; QTL:19485; QTL:19508; QTL:19510;
· RGS1: Regulator of G-protein signaling 1;evidenced by: QTL:64513;
· SCNN1B: Sodium channel, non-voltage-gated 1, beta subunit;evidenced by: QTL:24511;
· SCNN1D: Sodium channel, non-voltage-gated 1, delta subunit;evidenced by: QTL:24519;
· SHROOM3: Shroom family member 3;evidenced by: QTL:193592;
· TTL: Tubulin tyrosine ligase;evidenced by: QTL:64512
Eggshell color
11 genes are associated with this trait, with QTL/association found
· ALAS1: 5'-aminolevulinate synthase 1; evidenced by: QTL:263307; QTL:263308; QTL:263309; QTL:263310; QTL:263311; QTL:263312; QTL:263313;
· AP3M1: Adaptor related protein complex 3 mu 1 subunit; evidenced by: QTL:193607;
· BIRC5: Baculoviral IAP repeat containing 5; evidenced by: QTL:1914;
· C4: Complement 4;evidenced by: QTL:193595;
· HAS2: Hyaluronan synthase 2;evidenced by: QTL:193600;
· LRP8: Low density lipoprotein receptor-related protein 8, apolipoprotein e receptor;evidenced by: QTL:13625;
· RARRES1: Retinoic acid receptor responder (tazarotene induced) 1;evidenced by: QTL:19483; QTL:19484; QTL:19487; QTL:19488; QTL:19490; QTL:19492; QTL:19493; QTL:19494; QTL:19495; QTL:19497; QTL:19498; QTL:19499; QTL:19500; QTL:19501; QTL:19503; QTL:19505; QTL:19506;
· RHOA: Ras homolog gene family, member A;evidenced by: QTL:160791;
· SMYD3: SET and MYND domain containing 3;evidenced by: QTL:193610;
· TRPC6: Transient receptor potential cation channel subfamily C member 6;evidenced by: QTL:193594;
TRPM8: Transient receptor potential cation channel subfamily M member 8; evidenced by: QTL:193596
Eggshell percentage
8 genes are associated with this trait, with QTL/association found
· BCL2L13: BCL2 like 13; evidenced by: QTL:193613;
· LRP2: Low density lipoprotein receptor-related protein 2; evidenced by: QTL:16733;
· PRL: Prolactin; evidenced by: QTL:16692; QTL:16696;
· PTH: Parathyroid hormone;evidenced by: QTL:12860;
· SCNN1B: Sodium channel, non-voltage-gated 1, beta subunit;evidenced by: QTL:24510; QTL:24512;
· SCNN1D: Sodium channel, non-voltage-gated 1, delta subunit; evidenced by: QTL:24518; QTL:24520; QTL:24521;
· SCNN1G: Sodium channel, non-voltage-gated 1, gamma subunit; evidenced by: QTL:24516;
· SLC8A1: Solute carrier family 8 member A1;evidenced by: QTL:193616
Eggshell shape
3 genes are associated with this trait, with QTL/association found
· CA2: Carbonic anhydrase II; evidenced by: QTL:11829;
· LRP8: Low density lipoprotein receptor-related protein 8, apolipoprotein e receptor; evidenced by: QTL:13626;
· MEPE: Matrix extracellular phosphoglycoprotein; evidenced by: QTL:11835; QTL:11837
Eggshell strength
5 genes are associated with this trait, with QTL/association found
· LRP8: Low density lipoprotein receptor-related protein 8, apolipoprotein e receptor; evidenced by: QTL:13623;
· OVAL: Ovalbumin (SERPINB14); evidenced by: QTL:11833;
· PTH: Parathyroid hormone; evidenced by: QTL:12861;
· SCNN1B: Sodium channel, non-voltage-gated 1, beta subunit; evidenced by: QTL:24513;
SPP1: Secreted phosphoprotein 1; evidenced by: QTL:11826
Eggshell weight
5 genes are associated with this trait, with QTL/association found
· APP: Amyloid beta (A4) precursor protein;evidenced by: QTL:1824; QTL:3341;
· BLK: B lymphoid tyrosine kinase; evidenced by: QTL:16740;
· GALNT1: UDP-N-acetyl-alpha-D-galactosamine:polypeptide N-acetylgalactosaminyltransferase 1 (GalNAc-T1);evidenced by: QTL:16739;
· RARRES1: Retinoic acid receptor responder (tazarotene induced) 1; evidenced by: QTL:12699;
· ZNF536: Zinc finger protein 536; evidenced by: QTL:16741

## Sheet: Infections_genes
Antibody response to Salmonella enteritidis
2 genes are associated with this trait, with QTL/association found
· APP: Amyloid beta (A4) precursor protein; evidenced by: QTL:2197;
· CASP1: Caspase 1, apoptosis-related cysteine peptidase;evidenced by: QTL:10423;
Antibody titer to avian influenza virus
2 genes are associated with this trait, with QTL/association found
· KTN1: Kinectin 1; evidenced by: QTL:101266;
· LYRM4: LYR motif containing 4;evidenced by: QTL:101265;
Antibody titer to infectious bronchitis virus
5 genes are associated with this trait, with QTL/association found
· ASMTL: Acetylserotonin O-methyltransferase-like;evidenced by: QTL:24342;
· INTS9: Integrator complex subunit 9 ; evidenced by: QTL:24354;
· KIAA0284: KIAA0284; evidenced by: QTL:24351;
· PINX1: PIN2/TERF1 interacting, telomerase inhibitor 1; evidenced by: QTL:24350;
· YEATS2: YEATS domain containing 2; evidenced by: QTL:24352;
Avian influenza susceptibility
3 genes are associated with this trait, with QTL/association found
· ARHGAP10: Rho GTPase activating protein 10;evidenced by: QTL:193662;
· DPP10: Dipeptidyl peptidase like 10; evidenced by: QTL:193661;
· TMEM184C: Transmembrane protein 184C; evidenced by: QTL:193664; QTL:193665;
Cell-mediated immune response
5 genes are associated with this trait, with QTL/association found
· BG1: BG-like antigen 1;evidenced by: QTL:137224;
· CAMK1D: Calcium/calmodulin dependent protein kinase ID;evidenced by: QTL:137222;
· HDAC7: Histone deacetylase 7;evidenced by: QTL:137227;
· MRPL21: Mitochondrial ribosomal protein L21;evidenced by: QTL:137223;
UBASH3B: Ubiquitin associated and SH3 domain containing B;evidenced by: QTL:137225
Spleen bacterial burden after challenge with Salmonella E
4 genes are associated with this trait, with QTL/association found
· BIRC2: Baculoviral IAP repeat containing 2; evidenced by: QTL:10424;
· CASP1: Caspase 1, apoptosis-related cysteine peptidase; evidenced by: QTL:10421;
· IL2: Interleukin 2; evidenced by: QTL:19593;
· TGFB3: Transforming growth factor, beta 3; evidenced by: QTL:13654

## Sheet: Feed _genes
Feed conversion ratio
23 genes are associated with this trait, with QTL/association found
· BF2: Major histocompatibility complex class I antigen BF2; evidenced by: QTL:12354;
· CAMSAP3: Calmodulin regulated spectrin associated protein family member 3;evidenced by: QTL:170582;
· CTNNA3: Catenin alpha 3; evidenced by: QTL:167290;
· EVC: Ellis van Creveld protein; evidenced by: QTL:314844;
· EXOC4: Exocyst complex component 4; evidenced by: QTL:314834; QTL:314835;
· FBRSL1: Fibrosin like 1; evidenced by: QTL:314840;
· GHRL: Ghrelin/obestatin prepropeptide; evidenced by: QTL:193694; QTL:193709;
· GHSR: Growth hormone secretagogue receptor; evidenced by: QTL:193695;
· GNAL: G protein subunit alpha L; evidenced by: QTL:314836; QTL:314841;
· IGF1R: Insulin like growth factor 1 receptor; evidenced by: QTL:193704; QTL:193712;
· KCNRG: Potassium channel regulator; evidenced by: QTL:139809;
· KCNT2: Potassium sodium-activated channel subfamily T member 2; evidenced by: QTL:170584;
· KPNA3: Karyopherin subunit alpha 3; evidenced by: QTL:139804; QTL:139811; QTL:139812; QTL:139813;
· LEPR: Leptin receptor; evidenced by: QTL:216444;
· MIR1596: MicroRNA 1596;evidenced by: QTL:215307; QTL:215309;
· NLGN1: Neuroligin 1;evidenced by: QTL:314831; QTL:314832; QTL:314833;
· PIEZO2: Piezo type mechanosensitive ion channel component 2; evidenced by: QTL:314839; QTL:314842;
· POU1F1: POU class 1 homeobox 1; evidenced by: QTL:165756; QTL:165758; QTL:165760;
· PRKAB1: Protein kinase, AMP-activated, beta 1 non-catalytic subunit; evidenced by: QTL:101395; QTL:101399;
· PRKAG3: Protein kinase, AMP-activated, gamma 3 non-catalytic subunit; evidenced by: QTL:101405;
· TNFSF11: Tumor necrosis factor superfamily member 11; evidenced by: QTL:137390;
· UCP3: Uncoupling protein 3; evidenced by: QTL:161374; QTL:161379; QTL:161382;
· ZBTB41: Zinc finger and BTB domain containing 41; evidenced by: QTL:170583
Feed intake
26 genes are associated with this trait, with QTL/association found
· AMY1A: Amylase, alpha 1A; hepatic; evidenced by: QTL:219839; QTL:219845;
· APP: Amyloid beta (A4) precursor protein; evidenced by: QTL:1814; QTL:2023;
· ATG5: Autophagy related 5;evidenced by: QTL:194993; QTL:194994; QTL:194995; QTL:194996; QTL:194997; QTL:194998; QTL:194999; QTL:195000; QTL:195001; QTL:195002; QTL:195003; QTL:195004; QTL:195005; QTL:195006; QTL:195007; QTL:195008; QTL:195009; QTL:195010; QTL:195011; QTL:195012; QTL:195013; QTL:195014; QTL:195015; QTL:195016; QTL:195017; QTL:195018; QTL:195019; QTL:195020; QTL:195021; QTL:19502…
· BCORL1: BCL6 corepressor-like 1; evidenced by: QTL:195054; QTL:195055; QTL:195056;
· BMPR1B: Bone morphogenetic protein receptor type 1B; evidenced by: QTL:194985;
· CACNA1C: Calcium voltage-gated channel subunit alpha1 C; evidenced by: QTL:194982; QTL:194983; QTL:194984;
· COPA: Coatomer protein complex subunit alpha; evidenced by: QTL:194970; QTL:195051; QTL:195052; QTL:195053;
· ENOX2: Ecto-NOX disulfide-thiol exchanger 2; evidenced by: QTL:195031; QTL:195032; QTL:195033; QTL:195034;
· FARP2: FERM, ARH/RhoGEF and pleckstrin domain protein 2; evidenced by: QTL:139797;
· GHSR: Growth hormone secretagogue receptor; evidenced by: QTL:193696; QTL:193698; QTL:193700;
· IGF1: Insulin-like growth factor 1 (somatomedin C);evidenced by: QTL:19672;
· IGF1R: Insulin like growth factor 1 receptor; evidenced by: QTL:193707;
· KDM5A: Lysine (K)-specific demethylase 5A; evidenced by: QTL:19676;
· KDM6A: Lysine demethylase 6A; evidenced by: QTL:167286;
· KIF1A: Kinesin family member 1A; evidenced by: QTL:139798; QTL:139799;
· LEPR: Leptin receptor; evidenced by: QTL:216443;
· POU1F1: POU class 1 homeobox 1; evidenced by: QTL:165753;
· PRKAB1: Protein kinase, AMP-activated, beta 1 non-catalytic subunit; evidenced by: QTL:101393; QTL:101394; QTL:101397; QTL:101398;
· PRKAG2: Protein kinase, AMP-activated, gamma 2 non-catalytic subunit; evidenced by: QTL:101400; QTL:101409;
· PRKAG3: Protein kinase, AMP-activated, gamma 3 non-catalytic subunit; evidenced by: QTL:101404;
· RB1: Retinoblastoma 1; evidenced by: QTL:194980;
· RUNX2: Runt related transcription factor 2; evidenced by: QTL:137384;
· SNED1: Sushi, nidogen and EGF like domains 1; evidenced by: QTL:139800; QTL:139801;
· TBX22: T-box 22; evidenced by: QTL:194978;
· TET2: Tet methylcytosine dioxygenase 2; evidenced by: QTL:195035; QTL:195036; QTL:195037; QTL:195038; QTL:195039; QTL:195040; QTL:195041; QTL:195042; QTL:195043; QTL:195044; QTL:195045; QTL:195046; QTL:195047; QTL:195048; QTL:195049;
· UCP3: Uncoupling protein 3; evidenced by: QTL:161378; QTL:161381

[truncated: 1 more sheets:  Yolk_genes]
